# Supplementary material for: Phosphorylated FAT10 Is More Efficiently Conjugated to Substrates, Does Not Bind to NUB1L, and Does Not Alter Degradation by the Proteasome
Source: Biomedicines. 2024 Dec 9;12(12):2795. doi: 10.3390/biomedicines12122795 (PMC11673000; doi:10.3390/biomedicines12122795)
Supplement: Supplementary file 1 [file biomedicines-12-02795-s001.zip]

Archive with 1 entries (1 files):
- biomedicines-3357148-supplementary.pdf
